# Supplementary material for: Muscarinic receptors mediate motivation via preparatory neural activity in humans
Source: eLife. 2024 Nov 20;13:RP98922. doi: 10.7554/eLife.98922 (PMC11578592; doi:10.7554/eLife.98922)
Supplement: Figure 2—source code 1. [file elife-98922-fig2-code1.zip]

Archive with 1 entries (1 files):
- eLife-VOR-RA-2024-98922/Figure_2_Source_Code_1.m
